# Supplementary material for: Mapping of a Chromosome 12 Region Associated with Airway Hyperresponsiveness in a Recombinant Congenic Mouse Strain and Selection of Potential Candidate Genes by Expression and Sequence Variation Analyses
Source: PLoS One. 2014 Aug 11;9(8):e104234. doi: 10.1371/journal.pone.0104234 (PMC4128649; doi:10.1371/journal.pone.0104234)
Supplement: Table S1 — Markers genotyped in BcA86F2 mice and their LOD scores. (XLSX) [file pone.0104234.s001.xlsx]

## Sheet: Sheet1
Table S1. Markers genotyped in BcA86F2 mice and their LOD scores.
Marker	Chr #	Position (Mbp)	LOD score
rs30938452	8	43.6258	1.2702		Markers in bold have LOD scores greater than the 95% and 99% LOD thresholds generated from 10,000 permutations (LOD = 2.97 and 3.65, respectively). Markers shaded in grey are within the 95% confidence interval of the QTL.
D8Mit131	8	65.9587	0.187276
rs37016523	8	68.3449	0.227918
rs33896386	8	71.9525	0.238629
D8Mit249	8	80.9395	0.0459623
rs33558676	8	84.4384	0.463543
rs36412002	8	94.9863	0.402351
rs32911499	8	95.7004	0.402168
rs32887725	8	97.43	0.454773
D8Mit164	8	98.2986	0.302337
rs33576504	8	99.2571	0.550367
rs30753596	8	102.679	0.517594
D8Mit271	8	114.36	0.00402746
rs32994615	8	122.633	0.307733
D8Mit14	8	124.24	0.385133
D8Mit280	8	127.055	0.407738
D9Mit346	9	100.451	0.196699
D9Mit214	9	115.399	0.107811
D9Mit281	9	119	0.0647628
D9Mit151	9	121.478	0.0688663
D12Mit46	12	35.041	1.52433
D12Mit153	12	35.2355	1.52433
D12Mit222	12	38.7773	2.10518
D12Mit236	12	45.1164	2.53906
D12Mit285	12	54.6491	4.68279
D12Mit36	12	60.6552	4.20752
D12Mit71	12	68.6468	4.09045
D12Mit114	12	70.0852	3.97783
rs32323357	12	73.6705	3.77383
D12Mit52	12	76.9843	5.11126
rs29137109	12	81.662	4.59792
D12Mit158	12	82.619	4.46907
D12Mit101	12	102.495	3.31134
D12Mit233	12	108.256	1.70236
rs37726307	12	108.624	1.30545
D12Mit79	12	109.97	1.66528
D12Mit133	12	110.298	1.66528
rs29129460	12	110.508	1.7336
D12Mit280	12	111.18	1.63689
rs33420226	12	112.414	1.63434
D12Mit196	12	112.892	1.70699
rs30675909	12	113.476	1.85602
D12Mit8	12	113.42	1.85602
D12Mit134	12	114.868	2.01764
rs31019191	12	116.439	1.56947
rs30619718	12	117.023	1.56942
rs30536073	12	119.165	1.62153
D15Mit111	15	31.9274	0.479572
rs31804309	15	34.116	0.226266
rs33198814	15	37.4111	0.297325
rs33858730	15	39.0187	0.186838
rs31776607	15	43.2602	0.164978
rs31669398	15	48.6268	0.157274
D15Mit100	15	51.1413	0.168283
rs32260857	15	53.6169	0.0625274
rs32439185	15	55.1764	0.00904511
rs33585786	15	57.4772	0.334206
D15Mit167	15	59.9749	0.608342
D15Mit122	15	64.4345	0.941008
rs38401620	15	65.898	0.455794
rs38176065	15	66.1747	0.455795
D15Mit214	15	80.4661	0.10243
rs31652740	15	81.1054	0.0951101
D15Mit107	15	84.3865	0.187855
D17Mit164	17	3.92462	0.0680018
rs31634952	17	6.76596	0.21252
D17Mit113	17	11.9794	0.179494
rs33525154	17	12.9093	0.376829
rs33565361	17	14.6879	0.37894
rs33446276	17	15.7465	0.379116
rs33770124	17	22.2924	0.227146
rs29530749	17	26.5813	0.703652
D17Mit139	17	52.6593	0.754926
D17Mit7	17	53.3716	0.68028
rs31027618	18	11.6691	1.05345
rs29558867	18	12.1848	1.05347
D18Mit20	18	14.702	2.32894
rs29770762	18	15.0372	2.27867
rs29909207	18	16.6741	2.38358
rs29906833	18	21.9222	2.34755
rs29573987	18	31.7107	1.13678
D18Mit184	18	66.8192	0.375445
rs37371102	18	67.1488	0.400306
D18Mit186	18	72.0204	0.292586
rs36374060	18	73.8038	0.585021
rs36619727	18	74.0336	0.730387
rs30176797	18	75.4717	0.803284
rs37061331	18	75.956	0.457608
