# Supplementary material for: Mapping of a Chromosome 12 Region Associated with Airway Hyperresponsiveness in a Recombinant Congenic Mouse Strain and Selection of Potential Candidate Genes by Expression and Sequence Variation Analyses
Source: PLoS One. 2014 Aug 11;9(8):e104234. doi: 10.1371/journal.pone.0104234 (PMC4128649; doi:10.1371/journal.pone.0104234)
Supplement: Table S2 — Differently expressed genes between hyporesponsive strain (C57BL/6J) and hyperresponsive strains (BcA86 and CSS12). (XLSX) [file pone.0104234.s002.xlsx]

## Sheet: Sheet1
Table S2. Differently expressed genes between hyporesponsive strain (C57BL/6J) and hyperresponsive strains (BcA86 and CSS12).
AffymetrixProbe ID	Chromosome	Start position (bp)	End position (bp)	Gene symbol	Gene name	C57BL/6J vs. BcA86		C57BL/6J vs. CSS12		BcA86 vs. CSS12
						FC	p-value	FC	p-value	FC	p-value
17214924	1	85600703	85645037	Sp140	Sp140 nuclear body protein	0.656504	0.00187716	0.684079	0.00673133	0.95969	0.713266
17230055	1	173776281	173798271	Gm16340	predicted gene 16340	0.626375	5.59243e-06	0.681791	2.88202e-05	0.91872	0.154383
17220016	1	178636905	178637071	Gm24405	predicted gene, 24405	1.59747	0.000137485	1.48883	0.000957004	1.07298	0.509065
17231033	1	191170296	191183340	Atf3	activating transcription factor 3	2.02699	2.46218e-05	1.75488	0.000257579	1.15506	0.0638105
17368476	2	27079379	27108981	Adamtsl2	ADAMTS-like 2	0.583464	3.31987e-08	0.551604	6.62695e-08	1.05776	0.39916
17370573	2	44428935	44429043	Gm22867	predicted gene, 22867	0.555903	0.000676556	0.638395	0.00556435	0.870782	0.274539
17385838	2	63432088	63432194	Gm23503	predicted gene, 23503	0.70012	0.0107398	0.640509	0.00181816	1.09307	0.534954
17388725	2	102449366	102451792	Fjx1	four jointed box 1 (Drosophila)	0.689633	4.08822e-05	0.671409	1.5653e-05	1.02714	0.704732
17374618	2	118779719	118811293	Disp2	dispatched homolog 2 (Drosophila)	1.51945	1.38931e-06	1.53552	1.6778e-06	0.989532	0.842348
17390879	2	125300594	125507993	Fbn1	fibrillin 1	0.572083	3.41423e-08	0.633017	1.89929e-05	0.903741	0.184959
17379523	2	164769898	164778822	Ube2c	ubiquitin-conjugating enzyme E2C	0.635987	8.38846e-06	0.571382	1.90998e-05	1.11307	0.284882
17404821	3	36564865	36572150	Ccna2	cyclin A2	0.685438	0.000102073	0.660639	0.00138944	1.03754	0.740244
17409502	3	113147656	113156727	Amy2b	amylase 2b	0.451451	8.81912e-07	0.488086	2.09198e-05	0.92494	0.565666
17432702	4	145536764	146990755	Zfp534	zinc finger protein 534	0.691593	0.0222222	0.683333	0.018632	1.01209	0.93097
17445710	5	16729993	16731074	Gm8991	predicted pseudogene 8991	0.663957	0.00446248	0.650357	0.0034042	1.02091	0.827628
17448172	5	62523408	62523539	Gm24079	predicted gene, 24079	0.696307	0.00774693	0.648366	0.0059732	1.07394	0.644506
17449447	5	88519627	88527897	Igj	immunoglobulin joining chain	0.567914	0.00316109	0.648387	0.0215102	0.875888	0.540245
17439029	5	91139615	91148432	Areg	amphiregulin	1.52399	0.000240943	1.48822	0.00101052	1.02404	0.780108
17450461	5	105115767	105139586	Gbp4	guanylate binding protein 4	0.637923	0.000683403	0.593433	0.000277011	1.07497	0.304268
17451124	5	110677124	110677230	Gm22716	predicted gene, 22716	0.705295	0.0163138	0.64649	0.00309719	1.09096	0.280255
17467404	6	68834846	68835307	Igkv12-89	immunoglobulin kappa chain variable 12-89	1.55544	0.00592934	1.65919	0.00205074	0.937469	0.549478
17471528	6	129389290	129452000	Clec1a	C-type lectin domain family 1, member a	0.666416	2.82003e-06	0.698983	2.20869e-05	0.953407	0.34767
17485739	7	4441920	4442015	Rdh13	retinol dehydrogenase 13 (all-trans and 9-cis)	0.680592	0.0172029	0.573834	0.000818686	1.18604	0.145917
17489214	7	30603092	30612734	Upk1a	uroplakin 1A	1.72253	2.08692e-05	1.53908	0.000119308	1.1192	0.252882
17477391	7	44225437	44229617	Klk1	kallikrein 1	2.20754	1.82744e-06	2.0402	5.24942e-05	1.08202	0.513427
17480237	7	95520841	95520899	Gm22142	predicted gene, 22142	0.611773	0.00651255	0.484512	2.21987e-05	1.26266	0.185358
17484587	7	140763739	140774981	Cyp2e1	cytochrome P450, family 2, subfamily e, polypeptide 1	0.519562	0.0126639	0.468554	0.000794705	1.10886	0.511411
17502440	8	72319033	72321656	Klf2	Kruppel-like factor 2 (lung)	1.53504	2.23364e-06	1.50616	2.90646e-06	1.01917	0.744373
17502811	8	80933991	80934608	Gm4891	predicted gene 4891	1.58954	0.00109122	1.40205	0.0240361	1.13373	0.302656
17502954	8	83608175	83611903	Dnajb1	DnaJ (Hsp40) homolog, subfamily B, member 1	1.95653	7.81321e-06	1.8674	1.61578e-05	1.04773	0.463298
17503825	8	92827328	92853420	Mmp2	matrix metallopeptidase 2	0.632687	2.66268e-07	0.686368	6.17649e-05	0.92179	0.213409
17511748	8	93302369	93337308	Ces1g	carboxylesterase 1G	1.52679	0.0111419	1.76048	0.00368603	0.867259	0.207596
17506945	8	126977127	126977249	Gm22874	predicted gene, 22874	0.696217	0.0157587	0.697223	0.0234273	0.998556	0.992365
17524969	9	22331214	22389206	Anln	anillin, actin binding protein	0.699797	0.00110207	0.609347	0.000262612	1.14844	0.187722
17525712	9	39059729	39060664	Olfr937	olfactory receptor 937	0.633516	0.00114996	0.610538	0.000708163	1.03764	0.723023
17548717	9	57484390	57484590	Fabp5	fatty acid binding protein 5, epidermal	1.40859	0.0002675	1.4245	0.000248644	0.988832	0.84709
17528673	9	71504347	71592360	Myzap	myocardial zonula adherens protein	0.651223	5.29437e-06	0.62662	1.16987e-06	1.03926	0.415333
17522812	9	115381819	115381939	Mir467h	microRNA 467h	1.45362	0.0122045	1.58987	0.00422554	0.914301	0.540327
17237490	10	116340583	116340719	Gm26495	predicted gene, 26495	0.644135	0.0158327	0.57666	0.0013513	1.11701	0.479346
17266967	11	83647843	83649378	Ccl3	chemokine (C-C motif) ligand 3	0.586868	0.000292036	0.667396	0.0209057	0.879339	0.483143
17269301	11	100046646	100050551	Krt31	keratin 31	0.639508	0.000819691	0.597004	0.000229274	1.07119	0.54409
17280530	12	31519819	31559969	Slc26a4	solute carrier family 26, member 4	0.703924	0.0228184	0.512575	0.0234825	1.37331	0.255693
17280689	12	34047586	34528889	Hdac9	histone deacetylase 9	1.50221	0.000329402	1.56669	0.00016783	0.958847	0.646153
17275003	12	35925620	35949736	Agr3	anterior gradient 3	2.6882	1.57813e-07	2.33595	1.29932e-07	1.1508	0.336201
17280888	12	41451668	41485751	Lrrn3	leucine rich repeat protein 3, neuronal	1.41976	0.000117492	1.46805	9.92404e-05	0.967103	0.643987
17281108	12	54670340	54695897	Eapp	E2F-associated phosphoprotein	1.60086	4.49623e-06	1.55097	1.91e-05	1.03217	0.686062
17275490	12	55124528	55142104	Fam177a	family with sequence similarity 177, member A	1.53129	7.34235e-08	1.42942	2.58e-07	1.07126	0.20229
17275516	12	55199592	55217168	Fam177a	family with sequence similarity 177, member A	1.53129	7.34235e-08	1.42942	2.58e-07	1.07126	0.20229
17275637	12	57513180	57514966	Gm20016	predicted gene, 20016	0.602633	0.00026416	0.526807	9.68e-05	1.14393	0.362376
17275704	12	59040335	59040525	Gm22973	predicted gene, 22973	0.499084	0.000189904	0.568139	0.00190072	0.878453	0.408737
17281567	12	69464787	69475550	5830428M24Rik	RIKEN cDNA 5830428M24 gene	0.613585	1.53327e-06	0.633618	2.91e-06	0.968383	0.608791
17281575	12	69577628	69583028	Mettl21d	methyltransferase like 21D	0.670692	0.000496906	0.678782	0.000395757	0.988081	0.867237
17276352	12	73964530	73984820	Snapc1	small nuclear RNA activating complex, polypeptide 1	1.5743	1.02504e-05	1.66433	3.28e-06	0.945906	0.51062
17277140	12	84009498	84017671	Acot1	acyl-CoA thioesterase 1	0.701977	0.0010431	0.651634	0.000347409	1.07726	0.451173
17282920	12	87644118	87648983	Gm16381	predicted gene 16381	0.689759	0.0142111	0.517065	0.000246802	1.33399	0.0729327
17278623	12	108836046	108837497	Gm19588	predicted gene, 19588	1.57169	7.79937e-05	1.40791	0.00216131	1.11633	0.272859
17278757	12	109631074	109631148	Gm24564	predicted gene, 24564	2.22403	3.21937e-05	1.88816	0.00015649	1.17788	0.148555
17279417	12	112808975	112816245	BC022687	cDNA sequence BC022687	0.561985	4.79527e-08	0.520088	2.4027e-08	1.08056	0.263064
17284247	12	112850876	112860916	Gpr132	G protein-coupled receptor 132	1.54931	5.48917e-05	1.56125	8.04619e-05	0.992354	0.933629
17284314	12	113258702	113896976	Igh-VJ558	immunoglobulin heavy chain (J558 family)	0.433752	1.18044e-05	0.593649	0.0121649	0.730653	0.168201
17284420	12	113838526	113838983	Ighv5-16	immunoglobulin heavy variable 5-16	1.85659	0.000596427	1.66202	0.00297079	1.11707	0.453768
17284437	12	113964388	113964683	Ighv3-1	immunoglobulin heavy variable 3-1	1.895	4.65993e-05	2.02496	5.64717e-05	0.935821	0.646599
17284442	12	113994469	113994898	Ighg	Immunoglobulin heavy chain (gamma polypeptide)	1.72078	0.00147521	2.14851	7.37446e-05	0.800918	0.11185
17284460	12	114140692	114141122	Ighv9-3	immunoglobulin heavy variable V9-3	5.82467	1.57827e-11	5.68272	4.449e-12	1.02498	0.859694
17284498	12	114479005	114479451	Ighv10-1	immunoglobulin heavy variable 10-1	3.63475	2.12791e-07	3.50004	3.05548e-07	1.03849	0.798848
17284505	12	114523441	114523887	Ighv10-3	immunoglobulin heavy variable V10-3	2.57557	1.89341e-07	2.26728	1.04275e-06	1.13597	0.372152
17284512	12	114583569	114584002	Ighv1-9	immunoglobulin heavy variable V1-9	7.30618	3.95239e-13	9.04877	5.0937e-13	0.807422	0.154702
17284519	12	114657356	114657777	Ighv1-15	immunoglobulin heavy variable 1-15	1.62712	1.9353e-05	1.8742	1.20631e-06	0.868169	0.128927
17284539	12	114764453	114764874	Ighv1-23	immunoglobulin heavy variable V1-23	1.73293	3.6582e-05	1.48019	0.000418372	1.17075	0.138688
17284557	12	114914599	114915032	Ighv1-39	immunoglobulin heavy variable 1-39	1.57588	0.000202021	1.67052	3.78198e-05	0.943345	0.461921
17284566	12	115055223	115055516	Ighv1-49	immunoglobulin heavy variable 1-49	1.42054	0.00271597	1.51004	0.00116217	0.940728	0.557319
17284574	12	115145487	115145919	Ighv1-52	immunoglobulin heavy variable 1-52	2.19185	1.38055e-06	2.36888	7.18435e-07	0.925268	0.412541
17284593	12	115294078	115294498	Ighv8-8	immunoglobulin heavy variable 8-8	1.9081	0.000280276	1.97933	4.10539e-06	0.964011	0.811687
17284599	12	115335082	115335514	Ighv1-59	immunoglobulin heavy variable V1-59	1.70053	0.00468375	1.70635	0.00687874	0.996594	0.982143
17284617	12	115507545	115507977	Ighv1-64	immunoglobulin heavy variable 1-64	3.6733	3.40141e-08	4.27749	4.83999e-10	0.858751	0.197091
17284652	12	115868773	115869066	Ighv1-78	immunoglobulin heavy variable 1-78	2.27832	1.06571e-05	2.85209	6.1069e-08	0.798824	0.065871
17284660	12	115952538	115952831	Ighm	immunoglobulin heavy constant mu	8.21652	4.63585e-12	9.09735	3.08498e-12	0.903177	0.46275
17279701	12	117843861	117878706	Cdca7l	cell division cycle associated 7 like	1.45151	0.000184987	1.64627	1.17678e-05	0.881698	0.150715
17293903	13	67068915	67097976	Zfp708	zinc finger protein 708	1.68133	0.00484522	1.61097	0.00616516	1.04368	0.808533
17295175	13	95896962	95897120	Gm24032	predicted gene, 24032	1.44473	0.012669	1.47702	0.0131928	0.97814	0.869939
17549780	13	104430946	104431352	Gm8680	predicted gene, 8680	1.46531	0.00342684	1.43974	0.00763381	1.01777	0.898934
17296128	13	110352615	110357172	Gapt	Grb2-binding adaptor, transmembrane	1.6857	2.47272e-05	1.87634	3.65237e-06	0.898397	0.223195
17290211	13	120316862	120318261	Tcstv3	2-cell-stage, variable group, member 3	1.56619	0.00209642	1.45053	0.0296001	1.07974	0.582732
17303722	14	20140058	20181782	Kcnk5	potassium channel, subfamily K, member 5	1.69266	0.000218584	1.65537	0.000384095	1.02252	0.764114
17297495	14	20701523	20701629	Fut11	fucosyltransferase 11	0.696998	0.000587147	0.686699	0.000586867	1.015	0.864692
17300024	14	53559676	53560247	Trav15-1-dv6-1	T cell receptor alpha variable 15-1-DV6-1	0.61375	0.0129682	0.578249	0.00055674	1.06139	0.728631
17300032	14	53616315	53616912	Trav12-2	T cell receptor alpha variable 12-2	1.63667	0.0223417	1.69376	0.0119364	0.966294	0.819674
17300067	14	53716716	53717290	Trav7-6	T cell receptor alpha variable 7-6	1.4186	0.00469803	1.43026	0.00294472	0.991853	0.94402
17300122	14	54075004	54075515	A630038E17Rik	RIKEN cDNA A630038E17 gene	0.522286	0.000295172	0.694678	0.00475614	0.75184	0.0503154
17300177	14	54181518	54181577	Traj37	T cell receptor alpha joining 37	0.685093	0.0293707	0.593262	0.0159823	1.15479	0.349079
17307203	14	57806561	57826163	F630043A04Rik	RIKEN cDNA F630043A04 gene	0.681332	0.00277297	0.625006	0.00152352	1.09012	0.494274
17301718	14	70077445	70080157	Egr3	early growth response 3	1.42312	0.00880713	1.45315	0.00574712	0.979333	0.830509
17309022	14	95284750	95285514	undetermined	undetermined	0.277966	3.77632e-08	0.280281	2.2041e-09	0.991743	0.94472
17309302	14	104628944	104629060	Gm25724	predicted gene, 25724	1.54514	0.00310784	1.77896	0.00020298	0.868563	0.326008
17324473	16	24884173	24884306	Gm22672	predicted gene, 22672	1.61585	0.00300473	1.68665	0.00502081	0.95802	0.761339
17326702	16	77599657	77599750	Mirlet7c-1	microRNA let7c-1	0.676553	0.00715788	0.676686	0.00712347	0.999803	0.998824
17335467	17	29090979	29100722	Cdkn1a	cyclin-dependent kinase inhibitor 1A (P21)	0.602535	1.29082e-08	0.643238	3.83737e-07	0.936721	0.246614
17337576	17	37492468	37499674	Olfr110	olfactory receptor 110	0.636979	0.0248461	0.533927	0.0308579	1.19301	0.466111
17349514	18	34861207	34864984	Egr1	early growth response 1	1.70976	0.00280054	1.84183	0.00071625	0.928297	0.465494
17350925	18	60376029	60392634	Iigp1	interferon inducible GTPase 1	0.666364	4.71037e-06	0.609332	4.32284e-06	1.0936	0.305071
17355844	18	84742162	84742317	Gm25005	predicted gene, 25005	0.697281	0.0106288	0.70273	0.00840689	0.992247	0.949253
17357883	19	12846773	12847273	Gm5244	predicted pseudogene 5244	1.44744	0.00928009	1.67918	0.000469952	0.861991	0.274322
17550562	mitochondrion	1	69	mt-Tf	mitochondrially encoded tRNA phenylalanine	0.607373	3.07529e-05	0.6775	3.10901e-05	0.896491	0.288238
17549906	undetermined	1	494	Ahsp	alpha hemoglobin stabilizing protein	0.707988	0.00211596	0.60279	0.0180328	1.17452	0.421851
17538575	X	150547375	150570638	Alas2	aminolevulinic acid synthase 2, erythroid	0.456211	5.95746e-13	0.444012	1.95524e-11	1.02748	0.63404
17546212	X	169975043	169978917	G530011O06Rik	RIKEN cDNA G530011O06 gene	1.86471	4.84728e-05	1.76884	0.000221422	1.0542	0.595349
